# Supplementary material for: Molybdenum-Modified Titanium Dioxide Nanotube Arrays as an Efficient Electrode for the Electroreduction of Nitrate to Ammonia
Source: Molecules. 2024 Jun 11;29(12):2782. doi: 10.3390/molecules29122782 (PMC11206489; doi:10.3390/molecules29122782)
Supplement: Supplementary file 1 [file molecules-29-02782-s001.zip]

Archive with 1 entries (1 files):
- molecules-3030999-supplementary.pdf
